# Supplementary material for: Visfatin and Resveratrol Differentially Regulate the Expression of Thymidylate Synthase to Control the Sensitivity of Human Colorectal Cancer Cells to Capecitabine Cytotoxicity
Source: Life (Basel). 2021 Dec 9;11(12):1371. doi: 10.3390/life11121371 (PMC8704879; doi:10.3390/life11121371)
Supplement: Supplementary file 1 [file life-11-01371-s001.zip]

Archive with 2 entries (2 files):
- Visfatin-Resveratrol-Capecitabine-Raw data.pdf
- __MACOSX/._Visfatin-Resveratrol-Capecitabine-Raw data.pdf
